# Supplementary material for: Cytokine profiles amongst Sudanese patients with visceral leishmaniasis and malaria co-infections
Source: BMC Immunol. 2014 May 1;15:16. doi: 10.1186/1471-2172-15-16 (PMC4024313; doi:10.1186/1471-2172-15-16)
Supplement: Additional file 1 — Cytokine levels (pg/mL) as measured in all patient samples. [file 1471-2172-15-16-S1.xls]

## Sheet: Sheet1
		IFN-g	IL-10	IL-12p70	IL-13	IL-17A	IL-2	IL-4	IL-6	TNF
		pg/ml	pg/ml	pg/ml	pg/ml	pg/ml	pg/ml	pg/ml	pg/ml	pg/ml
	Pt 1	74.02	233	4.37	<0.57	1.42	<0.54	29.56	22.45	43.13
	Pt 4	10.37	52.51	0.74	<0.57	6.21	<0.54	21.18	2.58	14.69
	Pt 7	4.59	140	<0.74	<0.57	0.69	<0.54	55.41	27.58	38.06
	Pt 8 plasma	12.75	206	5.56	<0.57	2.67	<0.54	9.7	5.32	0.61
	Pt 9	1.27	1.28	0.74	<0.57	0.91	<0.54	298	<0.97	0.79
	Pt 10	15.98	45.59	<0.74	<0.57	0.54	<0.54	104	<0.97	30.15
	Pt 11	536	973	1270	926	310	15.65	21.18	248	86.34
	Pt 13	39.28	70.33	<0.74	<0.57	1.13	<0.54	3.35	<0.97	44.62
	Pt 14	23.17	197	0.96	<0.57	10.8	<0.54	135	11.18	76.14
	Pt 15 plasma	19.41	131	1.46	<0.57	3.35	<0.54	45.74	12.31	56.98
	Pt 19 plasma	440	658	7.69	<0.57	1.79	<0.54	69.62	60.8	77.51
	Pt 22	6.02	2.01	<0.74	<0.57	0.64	<0.54	12.5	<0.97	6.59
	Pt 24	35.18	179	<0.74	<0.57	1.65	<0.54	182	24.97	15.97
	Pt 29	0.37	<0.59	<0.74	<0.57	4.42	<0.54	33.4	<0.97	2.73
	Pt 30	38.88	202	0.81	<0.57	3.9	<0.54	52.76	28.85	73.68
	Pt 35	173	23.88	18.53	<0.57	28.42	<0.54	8.19	2.55	58.35
	Pt 37	0.75	<0.59	<0.74	<0.57	0.67	74.22	<0.34	1.64	0.97
	Pt 38	11.71	<0.59	<0.74	<0.57	3.01	<0.54	21.18	<0.97	5.1
	Pt 39	3.01	1.28	1.96	<0.57	1.36	<0.54	59.51	<0.97	6.09
	Pt 42	0.88	<0.59	<0.74	<0.57	1.59	<0.54	12.34	<0.97	10.38
	Pt 43	51.69	320	2.01	21.96	6.79	<0.54	54.04	5.6	125
	Pt 44	62.22	78.38	<0.74	<0.57	3.82	<0.54	44.54	1.37	25.69
	Pt 49	14.47	201	<0.74	<0.57	0.88	<0.54	19.34	17.41	41.35
	Pt 51	43.83	192	18.67	<0.57	11.36	<0.54	104	15.76	87.42
	Pt 54	0.49	<0.59	<0.74	<0.57	23.35	<0.54	11.4	<0.97	3.02
	Pt 55	31.06	170	<0.74	<0.57	0.79	<0.54	107	97.58	66.29
	Pt 58 plasma	15.31	165	<0.74	<0.57	19.44	<0.54	77.15	48.29	76.95
	Pt 67	9.7	68.74	<0.74	<0.57	1.02	<0.54	88.33	42.84	13.79
	Pt 69	35.75	302	4.02	<0.57	1.3	<0.54	120	16.05	27.41
	Pt 73	73.59	21.45	<0.74	<0.57	1.02	<0.54	34.25	7.5	61.16
	Pt 74	41.82	188	2.61	<0.57	1.02	<0.54	78.41	37.76	58.08
	Pt 77	44.48	72.71	<0.74	<0.57	1.23	18.07	<0.34	9.66	165
	Pt 20	<0.17	9.97	<0.74	<0.57	5.38	<0.54	43.51	<0.97	7.62
	Pt 21	5.22	18.76	0.74	<0.57	1.62	<0.54	26.15	423	9.74
	Pt 26	1.18	103	<0.74	<0.57	0.94	<0.54	16.21	<0.97	11.92
	Pt 27	0.72	160	<0.74	<0.57	0.36	<0.54	31.52	6.54	13.52
	Pt 28	2.17	29.15	0.81	<0.57	0.76	<0.54	23.7	<0.97	11.59
	Pt 32	3.75	1426	1.73	<0.57	0.94	<0.54	19.84	17.01	22.46
	Pt 33	1.27	303	<0.74	<0.57	3.53	<0.54	31.43	1.55	21.91
	Pt 34	11.37	<0.59	<0.74	<0.57	49.09	9.9	69.71	21.83	3.86
	Pt 36	4.36	400	<0.74	<0.57	0.94	<0.54	3.11	20.93	47.35
	Pt 45	3.16	72.1	<0.74	<0.57	3.61	<0.54	1.74	<0.97	23.82
	Pt 47	2.23	<0.59	<0.74	<0.57	0.8	<0.54	26.92	<0.97	7.28
	Pt 60	1.9	331	<0.74	<0.57	4.06	<0.54	5.61	2.58	12.79
	Pt 61	0.49	7.94	<0.74	<0.57	0.36	<0.54	20.51	<0.97	11.67
	Pt 63	5.98	1232	<0.74	<0.57	3.25	<0.54	27.43	40.54	46.61
	Pt 64	1.1	1011	<0.74	<0.57	0.38	<0.54	0.85	377	81.29
	Pt 65	0.33	23.76	18.74	<0.57	0.53	54.42	<0.34	5.6	2.27
	Pt 66	1.77	26.26	9.98	48.98	3.82	<0.54	82.46	27.05	3.09
	Pt 68	4.06	461	<0.74	<0.57	1.17	<0.54	47.45	1.08	18.7
	Pt 72	17.11	8262	<0.74	<0.57	0.88	<0.54	16.87	155	73.95
	Pt 3	48.83	17.66	<0.74	<0.57	16.99	<0.54	150	1.92	23.72
	Pt 5	0.23	10.34	<0.74	<0.57	2.11	<0.54	16.87	<0.97	6.47
	Pt 6 plasma	156	137	485	358	97.98	<0.54	20.59	10.06	76.72
	Pt 12	112	117	64.3	38.97	21.76	<0.54	110	74.52	48.28
	Pt 17	14.72	82.46	0.85	<0.57	19.12	<0.54	1.01	4.77	20.44
	Pt 18	32.41	67.76	0.74	<0.57	29.55	<0.54	1.94	18.98	35.37
	Pt 23	90.72	222	<0.74	<0.57	1.49	5.69	65.55	2.29	28.25
	Pt 31	10.37	18.93	<0.74	<0.57	0.34	<0.54	3.53	<0.97	12.67
	Pt 40	9.37	121	<0.74	<0.57	2.82	<0.54	31.86	2.45	55.33
	Pt 46	0.58	5.63	0.89	<0.57	1.08	<0.54	51.48	<0.97	3.64
	Pt 50	66.52	119	<0.74	<0.57	94.43	<0.54	83.46	4.38	32.54
	Pt 52	382	56.68	1170	521	249	3.39	91.26	207	230
	Pt 53	64.33	235	4.72	<0.57	1.54	<0.54	70.3	22.51	29.24
	Pt 70	2.58	341	<0.74	<0.57	13.41	<0.54	40.25	5.29	10.4
	C1	4.44	<0.59	<0.74	<0.57	<0.22	<0.54	9.09	<0.97	5.54
	C2	0.45	1.16	<0.74	<0.57	0.55	<0.54	1.01	<0.97	3.13
	C3	<0.17	<0.59	<0.74	<0.57	<0.22	<0.54	5.61	<0.97	5.08
	C4	<0.17	<0.59	<0.74	<0.57	0.35	<0.54	5.34	<0.97	5.76
	C6	2.72	<0.59	<0.74	<0.57	1.26	<0.54	<0.34	<0.97	2.31
	C7	0.2	<0.59	<0.74	<0.57	<0.22	<0.54	12.5	<0.97	3.9
	C8	0.49	<0.59	<0.74	<0.57	9.97	<0.54	15.23	<0.97	2.8
	C9	0.77	<0.59	<0.74	<0.57	0.55	<0.54	17.52	<0.97	3.64
	C10	0.77	<0.59	<0.74	<0.57	0.53	<0.54	23.03	<0.97	3.2
	C11	0.62	<0.59	<0.74	<0.57	0.28	<0.54	34.43	<0.97	5.55
	C12	4.91	<0.59	<0.74	<0.57	36.65	<0.54	36.99	<0.97	3.49
	C13	0.67	<0.59	<0.74	<0.57	1.17	<0.54	0.56	<0.97	7.7
	C14	0.2	<0.59	<0.74	<0.57	<0.22	<0.54	3.65	<0.97	2.66
	C16	0.23	<0.59	<0.74	<0.57	0.57	<0.54	38.88	<0.97	2
	C17	1.24	<0.59	<0.74	<0.57	29.32	<0.54	16.87	<0.97	0.79
	C19	<0.17	<0.59	<0.74	<0.57	<0.22	<0.54	3.78	<0.97	2.62
	C20	1.21	<0.59	<0.74	<0.57	<0.22	<0.54	18.18	<0.97	6.78
	C21	0.53	<0.59	0.89	<0.57	0.69	<0.54	3.78	<0.97	3.46
	C22	<0.17	<0.59	<0.74	<0.57	<0.22	<0.54	<0.34	<0.97	4.42
	C23	0.49	<0.59	<0.74	<0.57	23.74	<0.54	27.43	<0.97	3.2
	C24	0.82	<0.59	<0.74	<0.57	0.4	<0.54	11.63	<0.97	3.05
	C25	0.26	<0.59	<0.74	<0.57	0.35	<0.54	3.53	<0.97	2.69
	Median (interquartile range) group 1	23.2 (10.0-44.2)	131.0 (22.7-199.0)	0.0 (0.0-2.3)	0.0 (0.0-0.0)	1.6 (1.0-4.2)	0.0 (0.0-0.0)	52.8 (20.3-96.2)	9.7 (0.0-26.3)	41.4 (12.1-70.0)
	Median (interquartile range) group 2	1.9 (0.7-3.9)	72.1 (10.2-401.0)	0.0 (0.0-0.4)	0.0 (0.0-0.0)	1.2 (0.8-3.7)	0.0 (0.0-0.0)	26.2 (16.5-41.9)	2.6 (0.0-24.4)	11.7 (6.9-22.2)
	Median (interquartile range) group 3	48.8 (9.4-112.0)	117.0 (18.9-222.0)	0.0 (0.0-64.3)	0.0 (0.0-38.9)	19.1 (1.5-94.4)	0.0 (0.0-5.7)	21.2 (3.1-83.5)	4.8 (1.9-22.5)	32.5 (20.4-55.3)
	Median (interquartile range) group 4	0.5 (0.2-0.9)	0.0 (0.0-0.0)	0.0 (0.0-0.0)	0.0 (0.0-0.0)	0.5 (0.0-1.2)	0.0 (0.0-0.0)	10.4 (3.6-19.4)	0.0 (0.0-0.0)	3.3 (2.7-5.2)
